# Supplementary material for: Comparative Analysis of the PIN Auxin Transporter Gene Family in Different Plant Species: A Focus on Structural and Expression Profiling of PINs in Solanum tuberosum
Source: Int J Mol Sci. 2019 Jul 3;20(13):3270. doi: 10.3390/ijms20133270 (PMC6650889; doi:10.3390/ijms20133270)
Supplement: Supplementary file 1 [file ijms-20-03270-s001.zip]

Archive with 10 entries (10 files):
- Figure 1.tif
- Figure 2.tif
- Figure 3.tif
- Figure 4.tif
- Figure 5.tif
- Table 1.xlsx
- Table S1.xlsx
- Table S2.docx
- Table S3.xlsx
- Table S4.docx
