# Supplementary material for: Comparative Analysis of the PIN Auxin Transporter Gene Family in Different Plant Species: A Focus on Structural and Expression Profiling of PINs in Solanum tuberosum
Source: Int J Mol Sci. 2019 Jul 3;20(13):3270. doi: 10.3390/ijms20133270 (PMC6650889; doi:10.3390/ijms20133270)
Supplement: Supplementary file 1 [file ijms-20-03270-s001.zip › Table 1.xlsx]

## Sheet: Sheet1
Lineage	Organism	Number of predicted genes(Loci)	Number of PIN genes	Number of long PIN genes	Number of short PIN genes	Tandem duplication(pairs)	Segmental duplication(pairs)	References
Algaes	Charophyceae	300	0	0	0	0	0	This study
	Chlamydomonas reinhardtii	17741	0	0	0	0	0	Viaene T, et al.[29]
	Klebsormidiophyceae	55298	1	0	1	0	0	Viaene T, et al.[29]
Moss	Physcomitrella patens	32926	4	3	1	0	0	Bennett, Tom A., et al.[25]
Lycophytes	Selaginella moellendorffii	22273	6	6	0	0	1	Forestan, C, et al.[31]
Ferns	Cystopteris fragilis	7194	4	0	0	0	0	This study
Gymnosperm	Picea abies	28354	1	1	0	1	0	Viaene T, et al.[29]
Amborellales	Amborella trichopoda	26846	9	5	4	1	0	This study
Dicots	Arabidopsis thaliana	27416	8	5	2	0	0	Paponov et al., [17]
	Brassica oleracea	35400	16	11	5	0	10	This study
	Glycine max	56044	23	11	6	0	13	Wang, Y., et al.[4
	Populus trichocarpa	41335	16	7	6	0	9	Carraro, Nicola, et al.[1]
	Solanum tuberosum	39028	10	7	3	2	1	Efstathios, et al.[9]
	Gossypium raimondii	37505	10	6	3	0	4	Zhang Y, et al. [3]
	Utricularia gibba	28494	7	6	1	0	0	This study
Monocots	Brachypodium distachyon	34310	10	5	5	0	5	Forestan, C, et al.[31]
	Oryza sativa	42189	12	7	4	0	6	Wang, Y., et al.[4]
	Phalaenopsis equestris	31384	6	4	2	0	0	This study
	Zea mays	40557	12	7	4	0	5	Forestan, C, et al.[31]
Total			155	91	47
