# Supplementary material for: Comparative Analysis of the PIN Auxin Transporter Gene Family in Different Plant Species: A Focus on Structural and Expression Profiling of PINs in Solanum tuberosum
Source: Int J Mol Sci. 2019 Jul 3;20(13):3270. doi: 10.3390/ijms20133270 (PMC6650889; doi:10.3390/ijms20133270)
Supplement: Supplementary file 1 [file ijms-20-03270-s001.zip › Table S1.xlsx]

## Sheet: Sheet1
Table S1. Accession numbers of the PIN genes used in alignment.
Organism	Assigned name	Locus ID	The number of amino acid residues	Type
Arabidopsis thaliana	AtPIN1	AT1G73590.1	622	long
	AtPIN2	AT5G57090.1	647	long
	AtPIN3	AT1G70940.1	640	long
	AtPIN4	AT2G01420.2	616	long
	AtPIN5	AT5G16530.1	351	short
	AtPIN6	AT1G77110.1	570	long
	AtPIN7	AT1G23080.1	619	long
	AtPIN8	AT5G15100.1	367	short
Amborella trichopoda		scaffold00010.98	627	long
		scaffold00013.199	365	short
		scaffold00013.203	419	long
		scaffold00019.408	621	long
		scaffold00024.330	669	long
		scaffold00038.32	386	short
		scaffold00038.35	380	short
		scaffold00038.38	359	short
		scaffold00101.123	610	long
Brachypodium distachyon		Bradi1g31530	645	long
		Bradi1g45020	596	long
		Bradi2g15610	602	long
		Bradi2g44987	590	long
		Bradi2g48170	362	short
		Bradi2g52640	417	short
		Bradi2g58917	343	short
		Bradi3g41080	370	short
		Bradi3g59520	601	long
		Bradi4g34510	365	short
Brassica oleracea		Bo2g012370	276	short
		Bo2g032760	634	long
		Bo2g070690	593	long
		Bo2g080660	619	long
		Bo2g134160	599	long
		Bo3g012090	348	short
		Bo6g087700	285	short
		Bo6g094450	641	long
		Bo6g112590	635	long
		Bo6g116850	617	long
		Bo6g121080	567	long
		Bo7g056420	603	long
		Bo8g071640	584	long
		Bo9g130710	596	long
		Bo9g163100	348	short
		Bo9g165420	341	short
Glycine max	GmPIN1a	Glyma.08G054700.1	603	long
	GmPIN1b	Glyma.07G102500.1	605	long
	GmPIN1c	Glyma09g30700.1	420	long
	GmPIN1d	Glyma.03G126000.1	597	long
	GmPIN1e	Glyma.19G128800.1	481	long
	GmPIN2a	Glyma.13G101900.1	642	long
	GmPIN2b	Glyma.17G057300.1	637	long
	GmPIN3a	Glyma.07G217900.1	665	long
	GmPIN3b	Glyma.20G014300.1	666	long
	GmPIN3c	Glyma.07G164600.1	556	long
	GmPIN3d	Glyma.09G117900.1	634	long
	GmPIN5a	Glyma.09G251600.1	377	short
	GmPIN5b	Glyma.18G241000.1	369	short
	GmPIN6a	Glyma13g09030.1	350	Reduced
	GmPIN6b	Glyma.14G120900.1	531	Reduced
	GmPIN8a	Glyma.05G109800.1	362	short
	GmPIN8b	Glyma.17G157300.1	363	short
	GmPIN8c	Glyma.09G240500.1	358	short
	GmPIN8d	Glyma.18G255800.1	359	short
	GmPIN9a	Glyma.09G061800.1	443	Reduced
	GmPIN9b	Glyma.15G168100.1	469	Reduced
	GmPIN9c	Glyma.09G097300.1	487	Reduced
	GmPIN9d	Glyma.15G208600.1	492	Reduced
Gossypium raimondii		Gorai.012G056200.1	358	short
		Gorai.012G029000.1	355	short
		Gorai.011G156600.1	451	Reduced
		Gorai.011G096500.1	251	short
		Gorai.009G001600.1	630	long
		Gorai.008G290000.1	604	long
		Gorai.007G352200.1	585	long
		Gorai.007G003800.1	617	long
		Gorai.006G191800.1	605	long
		Gorai.005G082500.1	547	long
		Gorai.002G179000.1	648	long
Oryza sativa	OsPIN1a	LOC_Os06g12610.1	592	long
	OsPIN1b	LOC_Os02g50960.1	595	long
	OsPIN1c	LOC_Os11g04190.1	554	long
	OsPIN1d	LOC_Os12g04000.1	390	long
	OsPIN2	LOC_Os06g44970.1	630	long
	OsPIN5a	LOC_Os01g69070.1	363	short
	OsPIN5b	LOC_Os08g41720.1	357	short
	OsPIN5c	LOC_Os09g32770.1	398	short
	OsPIN8	LOC_Os01g51780.1	311	short
	OsPIN9	LOC_Os01g58860.1	426	Reduced
	OsPIN10a	LOC_Os01g45550.1	670	long
	OsPIN10b	LOC_Os05g50140.1	591	long
Phalaenopsis equestris		PEQU_10294	598	long
		PEQU_12417	421	short
		PEQU_20890	710	long
		PEQU_22421	577	long
		PEQU_34356	626	long
		PEQU_41270	372	short
Physcomitrella patens	PpPINA	Phpat.023G033400	713/688	long
	PpPINB	Phpat.024G009100	713	long
	PpPINC	Phpat.010G093900	698/552	long
	PpPIND	Phpat.014G031300	429	short
Picea abies	PaPIN1	ACH91613.2	699	long
Populus trichocarpa	PtrPIN1	Potri.015G038700.1	614	long
	PtrPIN2	Potri.016G035300.1	588	long
	PtrPIN3	Potri.010G112800.1	639	long
	PtrPIN4	Potri.005G187500.1	552	Reduced
	PtrPIN5	POPTR_0002s07310.1	369	Reduced
	PtrPIN6	Potri.008G129400.1	649	long
	PtrPIN7	Potri.012G047200.1	611	long
	PtrPIN8	Potri.006G037000.1	587	long
	PtrPIN9	Potri.018G139400.1	633	long
	PtrPIN10	Potri.001G205200.1	547	Reduced
	PtrPIN11	Potri.013G087000.1	346	short
	PtrPIN12	Potri.019G052800.1	346	short
	PtrPIN13	Potri.004G124200.1	355	short
	PtrPIN14	Potri.017G078300.1	356	short
	PtrPIN15	Potri.014G146800.1	460	short
	PtrPIN16	XM_002336619.1	304	short
Selaginella moellendorffii	Sm234325	15402346	625	long
	Sm102666	15407594	602	long
	Sm119024	15408290	624	long
	Sm231064	15413843	524	long
	Sm268490	15414366	582	long
	Sm99301	15415738	599	long
Solanum tuberosum	StPIN1	PGSC0003DMP400010213	614	long
	StPIN2	PGSC0003DMP400032668	631	long
	StPIN3	PGSC0003DMP400010574	464	long
	StPIN4	PGSC0003DMP400053057	654	long
	StPIN5	PGSC0003DMP400031315	355	short
	StPIN6	PGSC0003DMP400053557	528	long
	StPIN7	PGSC0003DMP400048999	587	long
	StPIN8	PGSC0003DMP400002547	260	short
	StPIN9	PGSC0003DMP400014705	594	long
	StPIN10	PGSC0003DMP400018629	321	short
Utricularia gibba		Scf00025.g3327	616	long
		Scf00218.g12926	577	long
		Scf00231.g13302	674	long
		Scf00293.g14833	647	long
		Scf00514.g18888	337	short
		Scf00621.g20162	465	long
		Scf01300.g24439	652	long
Zea mays	ZmPIN1a	GRMZM2G098643	601	long
	ZmPIN1b	GRMZM2G074267	595	long
	ZmPIN1c	GRMZM2G149184	597	long
	ZmPIN1d	GRMZM2G171702	580	long
	ZmPIN2	GRMZM2G175983	276	short
	ZmPIN5a	GRMZM2G025742	382	long
	ZmPIN5b	GRMZM2G148648	264	short
	ZmPIN5c	GRMZM2G040911	365	short
	ZmPIN8	GRMZM5G839411	359	short
	ZmPIN9	GRMZM5G859099	433	Reduced
	ZmPIN10a	GRMZM2G126260	686	long
	ZmPIN10b	GRMZM2G160496	581	long
Cystopteris fragilis		gi|663442219|gb|AIF28520.1|	676	Reduced
		gi|663442169|gb|AIF28495.1|	408	Reduced
		gi|663442241|gb|AIF28531.1|	664	Reduced
		gi|663442193|gb|AIF28507.1|	104	Reduced
Klebsormidium flaccidium	KfPIN	HO482457.1	768（mRNA）	short
