# Supplementary material for: Comparative Analysis of the PIN Auxin Transporter Gene Family in Different Plant Species: A Focus on Structural and Expression Profiling of PINs in Solanum tuberosum
Source: Int J Mol Sci. 2019 Jul 3;20(13):3270. doi: 10.3390/ijms20133270 (PMC6650889; doi:10.3390/ijms20133270)
Supplement: Supplementary file 1 [file ijms-20-03270-s001.zip › Table S3.xlsx]

## Sheet: Heml
Table S3. The relative expression data of StPIN genes under auxin and ABA treatments.
		IAA-shoot				IAA-root				ABA-shoot				ABA-root
		IAA-0h	IAA-1h	IAA-6h	IAA-12h	IAA-0h	IAA-1h	IAA-6h	IAA-12h	ABA-0h	ABA-1h	ABA-6h	ABA-12h	ABA-0h	ABA-1h	ABA-6h	ABA-12h
StPIN1	PGSC0003DMT400014752	1	4.49231	5.25895	3.23789	1	0.320666	0.355417	0.523767	1	1.54622	1.52168	3.10862	1	0.212251	0.337623	0.0717828
StPIN2	PGSC0003DMT400048251	1	6.02558	4.84153	3.92358	1	0.481301	0.268881	0.471999	1	2.68114	1.2975	3.61397	1	0.131462	0.361877	0.0991345
StPIN3	PGSC0003DMT400015267	1	4.36773	4.51942	0.977881	1	0.455926	0.178185	0.141398	1	1.56019	0.62771	6.91892	1	0.199024	0.134184	0.100243
StPIN4	PGSC0003DMT400078330	1	5.06235	4.37191	2.21503	1	0.317562	0.40533	0.491944	1	1.16991	2.49953	1.80785	1	0.258752	0.626709	0.0529198
StPIN5	PGSC0003DMT400046253	1	5.29285	1.15682	4.84928	1	0.2841	0.0859329	0.1061	1	1.38302	0.933992	1.44559	1	0.156538	0.0658654	0.0220517
StPIN6	PGSC0003DMT400079013	1	4.91389	3.63916	4.25743	1	0.33631	0.277437	0.541154	1	1.27947	1.52437	3.41071	1	0.281423	0.238787	0.0733846
StPIN7	PGSC0003DMT400072459	1	7.00769	4.16906	1.63814	1	0.270363	0.331028	0.306785	1	1.42034	2.45452	5.67608	1	0.145348	0.177932	0.172263
StPIN8	PGSC0003DMT400003569	1	3.3035	2.16687	2.76173	1	0.285606	0.507046	0.478515	1	1.0921	2.38062	2.1544	1	0.287274	0.338186	0.152026
StPIN9	PGSC0003DMT400021600	1	3.20822	4.29112	2.71766	1	0.26407	0.199174	0.265323	1	1.54127	1.56597	2.42859	1	0.149997	0.162239	0.0878624
StPIN10	PGSC0003DMT400027309	1	1.69319	1.48307	2.25968	1	0.223714	0.312738	0.36979	1	0.863023	0.627563	1.63125	1	0.126904	0.206642	0.0624171
